# Supplementary material for: Clinical implementation of MRI-based organs-at-risk auto-segmentation with convolutional networks for prostate radiotherapy
Source: Radiat Oncol. 2020 May 11;15:104. doi: 10.1186/s13014-020-01528-0 (PMC7216473; doi:10.1186/s13014-020-01528-0)
Supplement: Supplementary file 1 — Additional file 1 Configuration files for the network architectures. As part of the supplementary material, it is possible to download the configuration files (ConfigFiles.zip) for DeepMedic (DeepMedic_model.cfg, DeepMedic_inference.cfg, DeepMedic_train.cfg) and dV-net (NiftyNet_train.ini). The configuration files for DeepMedic are three and contains the information regarding the model (DeepMedic_model.cfg), training (DeepMedic_train.cfg) and inference (DeepMedic_inference.cfg) of the network. [file 13014_2020_1528_MOESM1_ESM.zip]

Archive with 4 entries (4 files):
- Additional file 1/DeepMedic_inference.cfg
- Additional file 1/DeepMedic_model.cfg
- Additional file 1/DeepMedic_train.cfg
- Additional file 1/NiftyNet_train.ini
