# Supplementary material for: Clinical implementation of MRI-based organs-at-risk auto-segmentation with convolutional networks for prostate radiotherapy
Source: Radiat Oncol. 2020 May 11;15:104. doi: 10.1186/s13014-020-01528-0 (PMC7216473; doi:10.1186/s13014-020-01528-0)
Supplement: Supplementary file 1 — Additional file 1 Configuration files for the network architectures. As part of the supplementary material, it is possible to download the configuration files (ConfigFiles.zip) for DeepMedic (DeepMedic_model.cfg, DeepMedic_inference.cfg, DeepMedic_train.cfg) and dV-net (NiftyNet_train.ini). The configuration files for DeepMedic are three and contains the information regarding the model (DeepMedic_model.cfg), training (DeepMedic_train.cfg) and inference (DeepMedic_inference.cfg) of the network. [file 13014_2020_1528_MOESM1_ESM.zip › Additional file 1/DeepMedic_inference.cfg]

# -*- coding: utf-8 -*-
#  Default values are set internally, if the corresponding parameter is not found in the configuration file.

#  [Optional but highly suggested] The name will be used for naming folders to save the results in.
#  Default: "testSession"
sessionName = "N97"

#  [Required] The main folder that the output will be placed.
folderForOutput = "./output/"

#  [Optional] Path to a saved model, to load parameters from in the beginning of the session. If one is also specified using the command line, the latter will be used.
#cnnModelFilePath = "./placeholder"

#  +++++++++++ Input +++++++++++

# files listing the name of the in-phase, fat and water images considered
channels = ["./train/N97/mr-ip-INDEX.lst",
            "./train/N97/mr-f-INDEX.lst",
            "./train/N97/mr-w-INDEX.lst"]

gtLabels= "./oars-INDEX.lst"
namesForPredictionsPerCase = "../targets-INDEX.lst"

#  +++++++++++Predictions+++++++++++
#  [Optional] Specify whether to save segmentation map. Default: True
saveSegmentation = True
saveProbMapsForEachClass = [False,False,False,False,False,False]

#  +++++++++++Feature Maps+++++++++++
#  [Optionals] Specify whether to save the feature maps in separate files and/or all together in a 4D image. Default: False for both cases.
#saveIndividualFms = True
#saveAllFmsIn4DimImage = False

#  [Optionals] A model may have too many feature maps, and some may not be needed. For this, we allow specifying which FMs to save.
#  Specify for each type of pathway (normal/subsampled/FC), a list with as many sublists as the layers of the pathway.
#  The preset example saves the Feature Maps from index 0 (first FM) to 150 of the last hidden FC layer, before the classification layer.
#  Default: [] for all.
minMaxIndicesOfFmsToSaveFromEachLayerOfFullyConnectedPathway = [[],[0,250],[]]

#  ==========Generic=============
#  [Optional] Pad images to fully convolve. Default: True
padInputImagesBool = True
