# Supplementary material for: Clinical implementation of MRI-based organs-at-risk auto-segmentation with convolutional networks for prostate radiotherapy
Source: Radiat Oncol. 2020 May 11;15:104. doi: 10.1186/s13014-020-01528-0 (PMC7216473; doi:10.1186/s13014-020-01528-0)
Supplement: Supplementary file 1 — Additional file 1 Configuration files for the network architectures. As part of the supplementary material, it is possible to download the configuration files (ConfigFiles.zip) for DeepMedic (DeepMedic_model.cfg, DeepMedic_inference.cfg, DeepMedic_train.cfg) and dV-net (NiftyNet_train.ini). The configuration files for DeepMedic are three and contains the information regarding the model (DeepMedic_model.cfg), training (DeepMedic_train.cfg) and inference (DeepMedic_inference.cfg) of the network. [file 13014_2020_1528_MOESM1_ESM.zip › Additional file 1/NiftyNet_train.ini]

############################ input configuration sections
[mr_f]
path_to_search = /train/N97-train
filename_contains = _mr-f
spatial_window_size = (328,328,120)
interp_order = 1
axcodes=(P, L, S)
[mr_w]
path_to_search = /train/N97-train
filename_contains = _mr-w
spatial_window_size = (328,328,120)
interp_order = 1
axcodes=(P, L, S)
[mr_ip]
path_to_search = /train/N97-train
filename_contains = _mr-ip
spatial_window_size = (328,328,120)
interp_order = 1
axcodes=(P, L, S)
[oars]
path_to_search = /train/N97-train
filename_contains = _oars
spatial_window_size = (328,328,120)
interp_order = 0
axcodes=(P, L, S)

############################## system configuration sections
[SYSTEM]
cuda_devices = ""
num_threads = 4
num_gpus = 1
queue_length = 1

[NETWORK]
name = dense_vnet
activation_function = prelu
batch_size = 1

# volume level preprocessing
volume_padding_size = 0
normalisation = False

# histogram normalisation
histogram_ref_file = standardisation_models.txt
norm_type = percentile
cutoff = (0.0, 0.99)
whitening = True
window_sampling = resize

[TRAINING]
sample_per_volume = 1
lr = 0.001
loss_type = Dice
starting_iter = 0
save_every_n = 1000
max_checkpoints = 25
max_iter = 25001
tensorboard_every_n = 10
do_elastic_deformation = True

[INFERENCE]
border = (0, 0, 0)
output_interp_order = 0
spatial_window_size = (328,328,120)
#output_postfix
save_seg_dir = ./segmentation_output/
dataset_to_infer = validation

############################ custom configuration sections
[SEGMENTATION]
image = mr_f,mr_w,mr_ip
label = oars
num_classes = 6
label_normalisation = True
output_prob = False

[EVALUATION]
evaluations = dice,jaccard,hausdorff_distance,hausdorff95_distance
evaluation_units = foreground
